# Supplementary material for: Rediscovery of Craspedosorus and Plastome‐Based Evidence for Its Synonymy With Leptogramma (Thelypteridaceae)
Source: Ecol Evol. 2026 Apr 22;16(4):e73498. doi: 10.1002/ece3.73498 (PMC13103283; doi:10.1002/ece3.73498)
Supplement: Supplementary file 1 — Table S1: Model selection for ancestral state reconstruction based on two continuous characters. The bold font represents the best‐fit model. Table S2: Model selection for ancestral state reconstruction based on ten discrete characters. The bold font represents the best‐fit model. [file ECE3-16-e73498-s001.xlsx]

## Sheet: TableS1
Table S1. Model selection for ancestral state reconstruction based on two continuous characters. The bold font represents the best-fit model.
	Model	AIC	AICc	Delta_AIC	Delta_AICc
Min. proportion of free vein pairs to leaf margin
	BM	2.05574	2.50019	0	0
	OU	4.03479	4.95787	1.97905	2.45768
	EB	4.05574	4.97882	2	2.47864
Max. proportion of free vein pairs to leaf margin
	BM	-32.1763	-31.7318	0.508526	0.0298936
	OU	-30.1763	-29.2532	2.50853	2.50853
	EB	-32.6848	-31.7617	0	0

## Sheet: TableS2
Table S2. Model selection for ancestral state reconstruction based on ten discrete characters. The bold font represents the best-fit model.
	Model	AIC	AICc	AIC_Weight	AICc_Weight	LogLikelihood
Multicellular hairs on stipe
	ER	10.4687	10.6116	0.410137	0.420721	-4.23436
	SYM	10.4687	10.6116	0.410137	0.420721	-4.23436
	ARD	12.1188	12.5633	0.179727	0.158558	-4.05941
Rhizome habit
	ER	40.6725	40.8154	0.594099	0.705782	-19.3363
	SYM	41.7189	42.642	0.35208	0.283159	-17.8594
	ARD	45.4753	49.1275	0.0538201	0.0110591	-16.7376
Basal pinnae
	ER	50.6596	50.8024	0.97109	9.953365e-01	-24.3298
	SYM	57.877	61.5292	0.0263034	4.663203e-03	-22.9385
	ARD	62.5005	80.8534	0.00260638	2.968103e-07	-19.2502
Venation
	ER	50.681	50.8238	0.536955	8.774679e-01	-24.3405
	SYM	51.1091	54.7612	0.433486	1.225267e-01	-19.5545
	ARD	56.48	74.833	0.0295588	5.366746e-06	-16.24
Lateral pinnules
	ER	84.8647	85.0075	9.649580e-01	9.998807e-01	-41.4323
	SYM	91.4966	103.076	3.502776e-02	1.192715e-04	-35.7483
	ARD	107.109	200.443	1.426027e-05	8.580502e-26	-33.5547
Lengths of proximal pinnae
	ER	173.975	-103.871	4.207636e-14	1.000000e+00	-44.9877
	SYM	138.515	254.015	2.109254e-06	1.932229e-78	-48.2576
	ARD	112.377	112.52	9.999979e-01	1.026631e-47	-55.1884
Minimum leaf dissection
	ER	56.7778	56.9207	0.0997127	0.177489	-27.3889
	SYM	53.1626	54.0857	0.607844	0.732473	-23.5813
	ARD	54.6259	58.2781	0.292444	0.090038	-21.3129
Maximum leaf dissection
	ER	57.208	57.3509	0.734318	9.437177e-01	-27.604
	SYM	59.3377	62.9898	0.253185	5.628053e-02	-23.6688
	ARD	65.3549	83.7078	0.0124972	1.784439e-06	-20.6775
Minimum areole row
	ER	60.0354	60.1782	0.935376	9.997735e-01	-29.0177
	SYM	65.3844	76.9634	0.0644833	2.264892e-04	-22.6922
	ARD	77.6326	170.966	0.000141183	8.762802e-25	-18.8163
Maximum areole row
	ER	80.0755	80.2183	9.999981e-01	1.858693e-35	-39.0377
	SYM	106.395	1730.4	1.926512e-06	0.000000e+00	-25.1975
	ARD	156.722	-79.7229	2.272541e-17	1.000000e+00	-22.3608
